# Supplementary material for: Parthenolide Restores Testosterone Biosynthesis After Nanoplastic Exposure by Blocking ROS-Driven NF-κB Nuclear Translocation
Source: Antioxidants (Basel). 2025 Oct 31;14(11):1315. doi: 10.3390/antiox14111315 (PMC12649254; doi:10.3390/antiox14111315)
Supplement: Supplementary file 1 [file antioxidants-14-01315-s001.zip]

Archive with 1 entries (1 files):
- antioxidants-3916828-supplementary.pdf
